# Supplementary material for: Aggregation Characteristics of Tau Phosphorylated by Various Kinases as Observed by Quantum Dot Fluorescence Imaging
Source: Int J Mol Sci. 2025 Oct 17;26(20):10122. doi: 10.3390/ijms262010122 (PMC12563518; doi:10.3390/ijms262010122)
Supplement: Supplementary file 1 [file ijms-26-10122-s001.zip]

Archive with 1 entries (1 files):
- ijms-3913277-supplementary.pdf
